# Supplementary material for: Design of Gelatin-Capped Plasmonic-Diatomite Nanoparticles with Enhanced Galunisertib Loading Capacity for Drug Delivery Applications
Source: Int J Mol Sci. 2021 Oct 5;22(19):10755. doi: 10.3390/ijms221910755 (PMC8509241; doi:10.3390/ijms221910755)
Supplement: Supplementary file 1 [file ijms-22-10755-s001.zip]

Archive with 1 entries (1 files):
- ijms-1386549-supplementary.pdf
